# Supplementary material for: A Multi-Classification Hybrid Quantum Neural Network Using an All-Qubit Multi-Observable Measurement Strategy
Source: Entropy (Basel). 2022 Mar 11;24(3):394. doi: 10.3390/e24030394 (PMC8947049; doi:10.3390/e24030394)
Supplement: Supplementary file 1 [file entropy-24-00394-s001.zip]

Archive with 2 entries (1 files):
- Supplementary Files/HQNN_Data.xlsx
- Supplementary Files/
