# Supplementary material for: A Multi-Classification Hybrid Quantum Neural Network Using an All-Qubit Multi-Observable Measurement Strategy
Source: Entropy (Basel). 2022 Mar 11;24(3):394. doi: 10.3390/e24030394 (PMC8947049; doi:10.3390/e24030394)
Supplement: Supplementary file 1 [file entropy-24-00394-s001.zip › Supplementary Files/HQNN_Data.xlsx]

## Sheet: Four Measurement Strategies
Methods	Categories	Accuracy
Contrast 1	{0, 1}	0.9972
	{0~9}	0.3295
Contrast 2	{0, 1}	0.9967
	{0~9}	0.4591
Contrast 3	{0, 1}	0.9967
	{0~9}	0.7698
AMM	{0, 1}	0.9972
	{0~9}	0.8906

## Sheet: HQNN - Binary Classification
Categories	Accuracy
{0, 1}	0.9972
{0, 2}	0.9906
{0, 3}	0.9955
{0, 4}	0.9985
{0, 5}	0.9866
{0, 6}	0.9845
{0, 7}	0.998
{0, 8}	0.9806
{0, 9}	0.994
{1, 2}	0.9898
{1, 3}	0.9814
{1, 4}	0.9991
{1, 5}	0.9956
{1, 6}	0.9971
{1, 7}	0.9931
{1, 8}	0.9886
{1, 9}	0.9949
{2, 3}	0.9677
{2, 4}	0.9906
{2, 5}	0.9802
{2, 6}	0.9839
{2, 7}	0.9854
{2, 8}	0.9666
{2, 9}	0.9838
{3, 4}	0.996
{3, 5}	0.9611
{3, 6}	0.997
{3, 7}	0.9764
{3, 8}	0.9602
{3, 9}	0.9817
{4, 5}	0.9904
{4, 6}	0.9897
{4, 7}	0.9711
{4, 8}	0.9944
{4, 9}	0.9453
{5, 6}	0.9768
{5, 7}	0.9906
{5, 8}	0.9609
{5, 9}	0.9837
{6, 7}	0.9975
{6, 8}	0.9912
{6, 9}	0.9969
{7, 8}	0.987
{7, 9}	0.9553
{8, 9}	0.9808
{even, odd}	0.875
{>4, or not}	0.8453

## Sheet: HQNN - Multi-Classification
Classes	Categories	Accuracy
3	{0-2}	0.9867
	{0,3,6}	0.983
4	{0-3}	0.9661
	{0,3,6,9}	0.9707
5	{0-4}	0.9603
	{1,3,5,7,9}	0.9318
	{0,2,4,6,8}	0.9484
	{0,1,3,6,9}	0.9668
6	{0-5}	0.9441
7	{0-6}	0.9345
8	{0-7}	0.9238
9	{0-8}	0.9064
10	{0-9}	0.8906

## Sheet: CNN
Methods	Categories	Accuracy
CNN-28	{0-9}	0.992
CNN-4	{0-2}	0.9787
	{0-3}	0.9379
	{0-4}	0.9272
	{0-5}	0.8969
	{0-6}	0.8871
	{0-7}	0.877
	{0-8}	0.8554
	{0-9}	0.8333
